# Supplementary material for: Chemical Profiling and In Vivo Evaluation of Sea Buckthorn-Derived Matrices in Drosophila melanogaster Under Varied Dietary Regimes
Source: Nutrients. 2026 Mar 3;18(5):824. doi: 10.3390/nu18050824 (PMC12987292; doi:10.3390/nu18050824)
Supplement: Supplementary file 1 [file nutrients-18-00824-s001.zip]

Archive with 1 entries (1 files):
- nutrients-4166615-supplementary.pdf
